# Supplementary material for: Description of Aegialoalaimus bratteni sp. n. from Skagerrak and a review of the genus (Aegialoalaimidae, Nematoda incertae sedis)
Source: Biodivers Data J. 2015 Sep 3;(3):e5738. doi: 10.3897/BDJ.3.e5738 (PMC4568400; doi:10.3897/BDJ.3.e5738)
Supplement: XML Treatment for Aegialoalaimus bratteni [file BDJ.3.e5738-treatment1.xml]

<!DOCTYPE tp:taxon-treatment
  PUBLIC "-//TaxonX//DTD Taxonomic Treatment Publishing DTD v0 20100105//EN" "tax-treatment-NSO.dtd">
<tp:taxon-treatment xmlns:tp="http://www.plazi.org/taxpub"><tp:treatment-meta><mixed-citation publication-type="journal"><person-group><name><surname>Holovachov</surname><given-names>Oleksandr</given-names></name></person-group><article-title>Description of <italic><tp:taxon-name><tp:taxon-name-part taxon-name-part-type="genus">Aegialoalaimus</tp:taxon-name-part> <tp:taxon-name-part taxon-name-part-type="species">bratteni</tp:taxon-name-part></tp:taxon-name></italic> sp. n. from Skagerrak and a review of the genus (<tp:taxon-name><tp:taxon-name-part taxon-name-part-type="family">Aegialoalaimidae</tp:taxon-name-part></tp:taxon-name>, <tp:taxon-name><tp:taxon-name-part taxon-name-part-type="phylum">Nematoda</tp:taxon-name-part></tp:taxon-name> incertae sedis)</article-title><source>Biodivers Data J</source><day>03</day><month>9</month><year>2015</year><volume>2015</volume><issue>3</issue><pub-id pub-id-type="doi">10.3897/BDJ.3.e5738</pub-id></mixed-citation></tp:treatment-meta><tp:nomenclature><tp:taxon-name><tp:taxon-name-part taxon-name-part-type="genus">Aegialoalaimus</tp:taxon-name-part> <tp:taxon-name-part taxon-name-part-type="species">bratteni</tp:taxon-name-part><object-id xmlns:xlink="http://www.w3.org/1999/xlink" content-type="zoobank" xlink:type="simple" object-id-type="ZooBank">urn:lsid:zoobank.org:act:FD17D2BA-920B-409F-8DAD-5847310DCFF7</object-id></tp:taxon-name><tp:taxon-authority>Holovachov</tp:taxon-authority><tp:taxon-status xmlns:xlink="http://www.w3.org/1999/xlink" xlink:type="simple">sp. n.</tp:taxon-status></tp:nomenclature><tp:treatment-sec sec-type="materials"><title>Materials</title><list list-type="alpha-lower" list-content="occurrences"><list-item><p><bold>Type status:</bold> <named-content xmlns:xlink="http://www.w3.org/1999/xlink" content-type="dwc:typeStatus" xlink:type="simple">Holotype</named-content>. <bold>Location:</bold> waterBody: <named-content xmlns:xlink="http://www.w3.org/1999/xlink" content-type="dwc:waterBody" xlink:type="simple">Skagerrak</named-content>; country: <named-content xmlns:xlink="http://www.w3.org/1999/xlink" content-type="dwc:country" xlink:type="simple">Sweden</named-content>; verbatimDepth: <named-content xmlns:xlink="http://www.w3.org/1999/xlink" content-type="dwc:verbatimDepth" xlink:type="simple">352–374 m</named-content>; verbatimLatitude: <named-content xmlns:xlink="http://www.w3.org/1999/xlink" content-type="dwc:verbatimLatitude" xlink:type="simple">N 58° 19' 15.6''–20.9''</named-content>; verbatimLongitude: <named-content xmlns:xlink="http://www.w3.org/1999/xlink" content-type="dwc:verbatimLongitude" xlink:type="simple">E 10° 29' 33.5''–34.0''</named-content>; <bold>Identification:</bold> identifiedBy: <named-content xmlns:xlink="http://www.w3.org/1999/xlink" content-type="dwc:identifiedBy" xlink:type="simple">O. Holovachov</named-content>; <bold>Event:</bold> year: <named-content xmlns:xlink="http://www.w3.org/1999/xlink" content-type="dwc:year" xlink:type="simple">2012</named-content>; month: <named-content xmlns:xlink="http://www.w3.org/1999/xlink" content-type="dwc:month" xlink:type="simple">October</named-content>; day: <named-content xmlns:xlink="http://www.w3.org/1999/xlink" content-type="dwc:day" xlink:type="simple">10</named-content>; habitat: <named-content xmlns:xlink="http://www.w3.org/1999/xlink" content-type="dwc:habitat" xlink:type="simple">soft bottom</named-content>; <bold>Record Level:</bold> datasetID: <named-content xmlns:xlink="http://www.w3.org/1999/xlink" content-type="dwc:datasetID" xlink:type="simple">SMNH Type–8763</named-content>; institutionCode: <named-content xmlns:xlink="http://www.w3.org/1999/xlink" content-type="dwc:institutionCode" xlink:type="simple">Department of Zoology, Swedish Museum of Natural History</named-content>; collectionCode: <named-content xmlns:xlink="http://www.w3.org/1999/xlink" content-type="dwc:collectionCode" xlink:type="simple">invertebrate type collection</named-content></p></list-item><list-item><p><bold>Type status:</bold> <named-content xmlns:xlink="http://www.w3.org/1999/xlink" content-type="dwc:typeStatus" xlink:type="simple">Paratype</named-content>. <bold>Location:</bold> waterBody: <named-content xmlns:xlink="http://www.w3.org/1999/xlink" content-type="dwc:waterBody" xlink:type="simple">Skagerrak</named-content>; country: <named-content xmlns:xlink="http://www.w3.org/1999/xlink" content-type="dwc:country" xlink:type="simple">Sweden</named-content>; verbatimDepth: <named-content xmlns:xlink="http://www.w3.org/1999/xlink" content-type="dwc:verbatimDepth" xlink:type="simple">352–374 m</named-content>; verbatimLatitude: <named-content xmlns:xlink="http://www.w3.org/1999/xlink" content-type="dwc:verbatimLatitude" xlink:type="simple">N 58° 19' 15.6''–20.9''</named-content>; verbatimLongitude: <named-content xmlns:xlink="http://www.w3.org/1999/xlink" content-type="dwc:verbatimLongitude" xlink:type="simple">E 10° 29' 33.5''–34.0''</named-content>; <bold>Identification:</bold> identifiedBy: <named-content xmlns:xlink="http://www.w3.org/1999/xlink" content-type="dwc:identifiedBy" xlink:type="simple">O. Holovachov</named-content>; <bold>Event:</bold> year: <named-content xmlns:xlink="http://www.w3.org/1999/xlink" content-type="dwc:year" xlink:type="simple">2012</named-content>; month: <named-content xmlns:xlink="http://www.w3.org/1999/xlink" content-type="dwc:month" xlink:type="simple">October</named-content>; day: <named-content xmlns:xlink="http://www.w3.org/1999/xlink" content-type="dwc:day" xlink:type="simple">10</named-content>; habitat: <named-content xmlns:xlink="http://www.w3.org/1999/xlink" content-type="dwc:habitat" xlink:type="simple">soft bottom</named-content>; <bold>Record Level:</bold> datasetID: <named-content xmlns:xlink="http://www.w3.org/1999/xlink" content-type="dwc:datasetID" xlink:type="simple">SMNH Type–8763</named-content>; institutionCode: <named-content xmlns:xlink="http://www.w3.org/1999/xlink" content-type="dwc:institutionCode" xlink:type="simple">Department of Zoology, Swedish Museum of Natural History</named-content>; collectionCode: <named-content xmlns:xlink="http://www.w3.org/1999/xlink" content-type="dwc:collectionCode" xlink:type="simple">invertebrate type collection</named-content></p></list-item><list-item><p><bold>Type status:</bold> <named-content xmlns:xlink="http://www.w3.org/1999/xlink" content-type="dwc:typeStatus" xlink:type="simple">Other material</named-content>. <bold>Location:</bold> waterBody: <named-content xmlns:xlink="http://www.w3.org/1999/xlink" content-type="dwc:waterBody" xlink:type="simple">Skagerrak</named-content>; country: <named-content xmlns:xlink="http://www.w3.org/1999/xlink" content-type="dwc:country" xlink:type="simple">Sweden</named-content>; verbatimDepth: <named-content xmlns:xlink="http://www.w3.org/1999/xlink" content-type="dwc:verbatimDepth" xlink:type="simple">232–240 m</named-content>; verbatimLatitude: <named-content xmlns:xlink="http://www.w3.org/1999/xlink" content-type="dwc:verbatimLatitude" xlink:type="simple">N 58° 27' 36.7''–43.3''</named-content>; verbatimLongitude: <named-content xmlns:xlink="http://www.w3.org/1999/xlink" content-type="dwc:verbatimLongitude" xlink:type="simple">E 10° 32' 52.0''–59.4''</named-content>; <bold>Identification:</bold> identifiedBy: <named-content xmlns:xlink="http://www.w3.org/1999/xlink" content-type="dwc:identifiedBy" xlink:type="simple">O. Holovachov</named-content>; <bold>Event:</bold> year: <named-content xmlns:xlink="http://www.w3.org/1999/xlink" content-type="dwc:year" xlink:type="simple">2012</named-content>; month: <named-content xmlns:xlink="http://www.w3.org/1999/xlink" content-type="dwc:month" xlink:type="simple">October</named-content>; day: <named-content xmlns:xlink="http://www.w3.org/1999/xlink" content-type="dwc:day" xlink:type="simple">12</named-content>; habitat: <named-content xmlns:xlink="http://www.w3.org/1999/xlink" content-type="dwc:habitat" xlink:type="simple">soft bottom</named-content>; <bold>Record Level:</bold> datasetID: <named-content xmlns:xlink="http://www.w3.org/1999/xlink" content-type="dwc:datasetID" xlink:type="simple">#147072</named-content>; institutionCode: <named-content xmlns:xlink="http://www.w3.org/1999/xlink" content-type="dwc:institutionCode" xlink:type="simple">Department of Zoology, Swedish Museum of Natural History</named-content>; collectionCode: <named-content xmlns:xlink="http://www.w3.org/1999/xlink" content-type="dwc:collectionCode" xlink:type="simple">general invertebrate collection</named-content></p></list-item></list></tp:treatment-sec><tp:treatment-sec sec-type="Description"><title>Description</title><p><bold>Measurements.</bold> Male holotype: L=1754 µm, a=38.1, b=9.6, c=15.4, c´=2.9, T=62.8%. Male paratype: L=1733 µm, a=35.4, b=9.2; c=13.8, c´=3.1, T=54.9%. Additional male: L=1492 µm, a=?, b=8.6, c=13.0, c´=2.6, T=53.8%.</p><p><bold>Male.</bold> (Fig. <xref ref-type="fig" rid="F1646100">1</xref>) Body slender, cylindrical over most of its length, tapering anteriorly in the anterior half of pharyngeal region and posteriorly on tail; usually straight or weakly ventrally curved upon fixation; maximum body diameter is 46-49 µm. Cuticle weakly annulated externally, but with distinct transverse striation of inner layers; annules are 1 µm wide, without external ornamentation. Lateral field absent. Crystalloids absent. Body pores and epidermal glands absent. Somatic sensilla present, small papilliform in shape, most distinct along the tail. Labial region rounded, continuous with the body contour, 12.5-13.0 µm wide; lips fused. Inner labial sensilla indistinct. Outer labial sensill pore-like, their nerve endings are distinct. Cephalic sensilla small papilliform, 0.5-1.0 µm long; their bases are located 5-6 µm from the anterior body end. Subcephalic and cervical sensilla absent. Amphidial fovea circular, 10.0-10.5 µm in diameter, with distinct sclerotized margin; its anterior end is located posterior to cephalic sensilla bases, 14-16 µm from the anterior body end. Ocelli absent.</p><p>Pharyngeal region is 174-189 m long. Nerve ring surrounds the pharynx at 55.0-58.2% of its length. Hemizonid located at the level with the nerve ring. Secretory-excretory system present; renette cell located on ventral and ventrosublateral sides of the body along the posterior part of pharynx; it extends anteriorly and forms small excretory ampulla just posterior to the nerve ring level. Excretory canal absent, excretory ampulla opens to the exterior on ventral side of the body, at the level with the nerve ring, at 52.9-66.6% of the pharyngeal region length.</p><p>Oral opening terminal. Buccal cavity is weakly developed; cheilostom is a narrow tube 3-5 µm long; pharyngostom is indistinguishable from the sclerotized lumen of the pharynx. Pharynx divided into two sections: anterior tubular part and posterior (basal) bulb. Tubular part of the pharynx is 138-151 µm long and 3-4 µm wide; it is surrounded by thin sheath of tissue. Basal bulb is strongly muscularized; 30-33 µm long and 24-28 m wide. Nucleus of the dorsal pharyngeal gland is visible in the middle of the dorsal sector of the basal bulb. Subventral pharyngeal glands indistinct. Pharyngeal gland orifices indistinct. Cardia is 15-18 µm long, its posterior part is embedded in the intestine.</p><p>Reproductive system is diorchic, both anterior and posterior testes are outstretched anteriad. Spicules are 20-29 µm long, paired and symmetrical, straight in shape; with conoid shaft and small funnel-shaped manubrium. Gubernaculum absent. Supplements absent. Tail is 114-126 µm long, conoid to subcylindrical in shape, straight or weakly curved ventrad; with bluntly rounded terminus. Caudal glands present, they open to the exterior through common spinneret. Caudal gland nuclei are incaudal.</p><p><bold>Female.</bold> Not found.</p></tp:treatment-sec><tp:treatment-sec sec-type="Diagnosis"><title>Diagnosis</title><p><italic><tp:taxon-name><tp:taxon-name-part taxon-name-part-type="genus">Aegialoalaimus</tp:taxon-name-part> <tp:taxon-name-part taxon-name-part-type="species">bratteni</tp:taxon-name-part></tp:taxon-name></italic> sp. n. is particularly characterized by 1.5-1.8 mm long body, short papilliform cephalic sensilla, excretory pore opening just posterior to the nerve ring level, straight spicules, supplements and gubernaculum absent.</p></tp:treatment-sec><tp:treatment-sec sec-type="Taxon discussion"><title>Taxon discussion</title><p>The new species can be differentiated from:</p><p><italic><tp:taxon-name><tp:taxon-name-part taxon-name-part-type="genus">Aegialoalaimus</tp:taxon-name-part> <tp:taxon-name-part taxon-name-part-type="species">elegans</tp:taxon-name-part></tp:taxon-name></italic> (as described by <xref ref-type="bibr" rid="B1646218">de Man 1907</xref>, <xref ref-type="bibr" rid="B1646228">Schuurmans Stekhoven 1931</xref>, <xref ref-type="bibr" rid="B1646240">Boucher and Helléouët 1977</xref>, <xref ref-type="bibr" rid="B1646251">Jensen 1978b</xref>, <xref ref-type="bibr" rid="B1646261">Bresslau and Schuurmans-Stekhoven 1940</xref>, <xref ref-type="bibr" rid="B1646112">Tchesunov 1990</xref>) in having longer body (1.5-1.8 mm in <italic><tp:taxon-name><tp:taxon-name-part taxon-name-part-type="genus">A.</tp:taxon-name-part> <tp:taxon-name-part taxon-name-part-type="species">bratteni</tp:taxon-name-part></tp:taxon-name></italic> sp. n. <italic>vs</italic> 0.8-1.3 mm in <italic><tp:taxon-name><tp:taxon-name-part taxon-name-part-type="genus">A.</tp:taxon-name-part> <tp:taxon-name-part taxon-name-part-type="species">elegans</tp:taxon-name-part></tp:taxon-name></italic>), shape and size of spicules (straight and 22-29 µm long in <italic><tp:taxon-name><tp:taxon-name-part taxon-name-part-type="genus">A.</tp:taxon-name-part> <tp:taxon-name-part taxon-name-part-type="species">bratteni</tp:taxon-name-part></tp:taxon-name></italic> sp. n. <italic>vs</italic> arcuate and 34 µm long in <italic><tp:taxon-name><tp:taxon-name-part taxon-name-part-type="genus">A.</tp:taxon-name-part> <tp:taxon-name-part taxon-name-part-type="species">elegans</tp:taxon-name-part></tp:taxon-name></italic>), absence of precloacal supplements (<italic>vs</italic> seven-eight in <italic><tp:taxon-name><tp:taxon-name-part taxon-name-part-type="genus">A.</tp:taxon-name-part> <tp:taxon-name-part taxon-name-part-type="species">elegans</tp:taxon-name-part></tp:taxon-name></italic>), absence of gubernaculum (<italic>vs</italic> present in <italic><tp:taxon-name><tp:taxon-name-part taxon-name-part-type="genus">A.</tp:taxon-name-part> <tp:taxon-name-part taxon-name-part-type="species">elegans</tp:taxon-name-part></tp:taxon-name></italic>);</p><p><italic><tp:taxon-name><tp:taxon-name-part taxon-name-part-type="genus">A.</tp:taxon-name-part> <tp:taxon-name-part taxon-name-part-type="species">setosa</tp:taxon-name-part></tp:taxon-name></italic> (as described by <xref ref-type="bibr" rid="B1646122">Bouwman 1981</xref>, <xref ref-type="bibr" rid="B1646132">Holovachov 2014</xref>) in having shorter tail (c´=2.6-3.1 in <italic><tp:taxon-name><tp:taxon-name-part taxon-name-part-type="genus">A.</tp:taxon-name-part> <tp:taxon-name-part taxon-name-part-type="species">bratteni</tp:taxon-name-part></tp:taxon-name></italic> sp. n. <italic>vs</italic> c´=4.2 in <italic><tp:taxon-name><tp:taxon-name-part taxon-name-part-type="genus">A.</tp:taxon-name-part> <tp:taxon-name-part taxon-name-part-type="species">setosa</tp:taxon-name-part></tp:taxon-name></italic>), shorter cephalic sensilla (0.5-1.0 µm in <italic><tp:taxon-name><tp:taxon-name-part taxon-name-part-type="genus">A.</tp:taxon-name-part> <tp:taxon-name-part taxon-name-part-type="species">bratteni</tp:taxon-name-part></tp:taxon-name></italic> sp. n. <italic>vs</italic> 9 µm in <italic><tp:taxon-name><tp:taxon-name-part taxon-name-part-type="genus">A.</tp:taxon-name-part> <tp:taxon-name-part taxon-name-part-type="species">setosa</tp:taxon-name-part></tp:taxon-name></italic>), shape and size of spicules (straight and 22-29 µm long in <italic><tp:taxon-name><tp:taxon-name-part taxon-name-part-type="genus">A.</tp:taxon-name-part> <tp:taxon-name-part taxon-name-part-type="species">bratteni</tp:taxon-name-part></tp:taxon-name></italic> sp. n. <italic>vs</italic> arcuate and 40-45 µm long in <italic><tp:taxon-name><tp:taxon-name-part taxon-name-part-type="genus">A.</tp:taxon-name-part> <tp:taxon-name-part taxon-name-part-type="species">setosa</tp:taxon-name-part></tp:taxon-name></italic>), absence of precloacal supplements (<italic>vs</italic> eight in <italic><tp:taxon-name><tp:taxon-name-part taxon-name-part-type="genus">A.</tp:taxon-name-part> <tp:taxon-name-part taxon-name-part-type="species">setosa</tp:taxon-name-part></tp:taxon-name></italic>), absence of gubernaculum (<italic>vs</italic> present in <italic><tp:taxon-name><tp:taxon-name-part taxon-name-part-type="genus">A.</tp:taxon-name-part> <tp:taxon-name-part taxon-name-part-type="species">setosa</tp:taxon-name-part></tp:taxon-name></italic>);</p><p><italic><tp:taxon-name><tp:taxon-name-part taxon-name-part-type="genus">A.</tp:taxon-name-part> <tp:taxon-name-part taxon-name-part-type="species">leptosoma</tp:taxon-name-part></tp:taxon-name></italic> (as described by <xref ref-type="bibr" rid="B1646102">Gagarin 2012</xref>) in having longer body (1.5-1.8 mm in <italic><tp:taxon-name><tp:taxon-name-part taxon-name-part-type="genus">A.</tp:taxon-name-part> <tp:taxon-name-part taxon-name-part-type="species">bratteni</tp:taxon-name-part></tp:taxon-name></italic> sp. n. <italic>vs</italic> 0.5-0.7 mm in <italic><tp:taxon-name><tp:taxon-name-part taxon-name-part-type="genus">A.</tp:taxon-name-part> <tp:taxon-name-part taxon-name-part-type="species">leptosoma</tp:taxon-name-part></tp:taxon-name></italic>) and other measurements, shape of spicules (straight in <italic><tp:taxon-name><tp:taxon-name-part taxon-name-part-type="genus">A.</tp:taxon-name-part> <tp:taxon-name-part taxon-name-part-type="species">bratteni</tp:taxon-name-part></tp:taxon-name></italic> sp. n. <italic>vs</italic> arcuate in <italic><tp:taxon-name><tp:taxon-name-part taxon-name-part-type="genus">A.</tp:taxon-name-part> <tp:taxon-name-part taxon-name-part-type="species">leptosoma</tp:taxon-name-part></tp:taxon-name></italic>), absence of precloacal supplements (<italic>vs</italic> three-five in <italic><tp:taxon-name><tp:taxon-name-part taxon-name-part-type="genus">A.</tp:taxon-name-part> <tp:taxon-name-part taxon-name-part-type="species">leptosoma</tp:taxon-name-part></tp:taxon-name></italic>), absence of gubernaculum (<italic>vs</italic> present in <italic><tp:taxon-name><tp:taxon-name-part taxon-name-part-type="genus">A.</tp:taxon-name-part> <tp:taxon-name-part taxon-name-part-type="species">leptosoma</tp:taxon-name-part></tp:taxon-name></italic>).</p><p>Further characters separating all species of the genus are listed in Table <xref ref-type="table" rid="T1646732">1</xref>.</p></tp:treatment-sec><tp:treatment-sec><!--Section generated to contain objects referenced in tp:taxon-treatment.--><fig id="F1646100" position="float" orientation="portrait"><label>Figure 1.</label><caption><p><italic><tp:taxon-name><tp:taxon-name-part taxon-name-part-type="genus">Aegialoalaimus</tp:taxon-name-part> <tp:taxon-name-part taxon-name-part-type="species">bratteni</tp:taxon-name-part></tp:taxon-name></italic> sp.n. from Skagerrak, Sweden. A: Pharyngeal region, median section; B: Anterior body end, surface view; C: Male posterior body region; D: Entire view.</p></caption><graphic xmlns:xlink="http://www.w3.org/1999/xlink" xlink:href="biodiversity_data_journal-3-e5738-g001.gif" position="float" id="oo_47470.gif" orientation="portrait" xlink:type="simple"/></fig><table-wrap id="T1646732" position="float" orientation="portrait"><label>Table 1.</label><caption><p>Diagnostic characters of valid species of the genus <italic><tp:taxon-name><tp:taxon-name-part taxon-name-part-type="genus">Aegialoalaimus</tp:taxon-name-part></tp:taxon-name></italic> de Man, 1907 and <italic><tp:taxon-name><tp:taxon-name-part taxon-name-part-type="genus">A.</tp:taxon-name-part> <tp:taxon-name-part taxon-name-part-type="species">elegans</tp:taxon-name-part></tp:taxon-name></italic> sensu <xref ref-type="bibr" rid="B1646270">Bussau (1993)</xref> based on recent observations and literature data.</p></caption><table rules="all" border="1" style="height:420px; width:862px"><tbody><tr><th rowspan="1" colspan="1" style="width: 176px;">Character</th><th rowspan="1" colspan="1" style="width: 99px;"><italic><tp:taxon-name><tp:taxon-name-part taxon-name-part-type="genus">A.</tp:taxon-name-part> <tp:taxon-name-part taxon-name-part-type="species">elegans</tp:taxon-name-part></tp:taxon-name></italic> de Man, 1907</th><th rowspan="1" colspan="1" style="width: 96px;"><italic><tp:taxon-name><tp:taxon-name-part taxon-name-part-type="genus">A.</tp:taxon-name-part> <tp:taxon-name-part taxon-name-part-type="species">leptosoma</tp:taxon-name-part></tp:taxon-name></italic> Gagarin, 2012</th><th rowspan="1" colspan="1" style="width: 102px;"><italic><tp:taxon-name><tp:taxon-name-part taxon-name-part-type="genus">A.</tp:taxon-name-part> <tp:taxon-name-part taxon-name-part-type="species">setosa</tp:taxon-name-part></tp:taxon-name></italic> Bouwman, 1981</th><th rowspan="1" colspan="1" style="width: 94px;"><italic><tp:taxon-name><tp:taxon-name-part taxon-name-part-type="genus">A.</tp:taxon-name-part> <tp:taxon-name-part taxon-name-part-type="species">elegans</tp:taxon-name-part></tp:taxon-name></italic><break/>sensu Bussau 1993</th><th rowspan="1" colspan="1" style="width: 94px;"><italic><tp:taxon-name><tp:taxon-name-part taxon-name-part-type="genus">A.</tp:taxon-name-part> <tp:taxon-name-part taxon-name-part-type="species">bratteni</tp:taxon-name-part></tp:taxon-name></italic> sp. n.</th></tr></tbody><tbody><tr><th rowspan="1" colspan="1" style="width: 176px;">Body length (mm)</th><td rowspan="1" colspan="1" style="width: 99px; text-align: center;">0.8-1.3</td><td rowspan="1" colspan="1" style="width: 96px; text-align: center;">0.5-0.7</td><td rowspan="1" colspan="1" style="width: 102px; text-align: center;">1.4-1.8</td><td rowspan="1" colspan="1" style="width: 94px; text-align: center;">0.4-0.6</td><td rowspan="1" colspan="1" style="width: 94px; text-align: center;">1.5-1.8</td></tr><tr><th rowspan="1" colspan="1" style="width: 176px; text-align: left;">Tail length (µm)</th><td rowspan="1" colspan="1" style="width: 99px; text-align: center;">81-102</td><td rowspan="1" colspan="1" style="width: 96px; text-align: center;">54-68</td><td rowspan="1" colspan="1" style="width: 102px; text-align: center;">≈130</td><td rowspan="1" colspan="1" style="width: 94px; text-align: center;">45-75</td><td rowspan="1" colspan="1" style="width: 94px; text-align: center;">114-126</td></tr><tr><th rowspan="1" colspan="1" style="width: 176px; text-align: left;">c'</th><td rowspan="1" colspan="1" style="width: 99px; text-align: center;">3.0-5.0</td><td rowspan="1" colspan="1" style="width: 96px; text-align: center;">3.1-4.0</td><td rowspan="1" colspan="1" style="width: 102px; text-align: center;">5.0-6.0</td><td rowspan="1" colspan="1" style="width: 94px; text-align: center;">4.2</td><td rowspan="1" colspan="1" style="width: 94px; text-align: center;">2.6-3.1</td></tr><tr><th rowspan="1" colspan="1" style="width: 176px; text-align: left;">Cephalic setae length (µm)</th><td rowspan="1" colspan="1" style="width: 99px; text-align: center;">1.0-6.0</td><td rowspan="1" colspan="1" style="width: 96px; text-align: center;">1.5-2.0</td><td rowspan="1" colspan="1" style="width: 102px; text-align: center;">≈9</td><td rowspan="1" colspan="1" style="width: 94px; text-align: center;">2.0</td><td rowspan="1" colspan="1" style="width: 94px; text-align: center;">0.5-1.0</td></tr><tr><th rowspan="1" colspan="1" style="width: 176px; text-align: left;">Spicules length (µm)</th><td rowspan="1" colspan="1" style="width: 99px; text-align: center;">34</td><td rowspan="1" colspan="1" style="width: 96px; text-align: center;">23-24</td><td rowspan="1" colspan="1" style="width: 102px; text-align: center;">40-45</td><td rowspan="1" colspan="1" style="width: 94px; text-align: center;">15</td><td rowspan="1" colspan="1" style="width: 94px; text-align: center;">22-29</td></tr><tr><th rowspan="1" colspan="1" style="width: 176px; text-align: left;">Supplements</th><td rowspan="1" colspan="1" style="width: 99px; text-align: center;">7-8</td><td rowspan="1" colspan="1" style="width: 96px; text-align: center;">3-5</td><td rowspan="1" colspan="1" style="width: 102px; text-align: center;">8</td><td rowspan="1" colspan="1" style="width: 94px; text-align: center;">?</td><td rowspan="1" colspan="1" style="width: 94px; text-align: center;">absent</td></tr><tr><th rowspan="1" colspan="1" style="width: 176px; text-align: left;">Excretory pore in male</th><td rowspan="1" colspan="1" style="width: 99px; text-align: center;">nerve ring level</td><td rowspan="1" colspan="1" style="width: 96px; text-align: center;">?</td><td rowspan="1" colspan="1" style="width: 102px; text-align: center;">nerve ring level</td><td rowspan="1" colspan="1" style="width: 94px; text-align: center;">nerve ring level</td><td rowspan="1" colspan="1" style="width: 94px; text-align: center;">nerve ring level</td></tr><tr><th rowspan="1" colspan="1" style="width: 176px; text-align: left;">Excretory pore in female</th><td rowspan="1" colspan="1" style="width: 99px; text-align: center;">cephalic setae bases</td><td rowspan="1" colspan="1" style="width: 96px; text-align: center;">?</td><td rowspan="1" colspan="1" style="width: 102px; text-align: center;">?</td><td rowspan="1" colspan="1" style="width: 94px; text-align: center;">?</td><td rowspan="1" colspan="1" style="width: 94px; text-align: center;">NA</td></tr><tr><th rowspan="1" colspan="1" style="width: 176px; text-align: left;">Spicule shape</th><td rowspan="1" colspan="1" style="width: 99px; text-align: center;">arcuate</td><td rowspan="1" colspan="1" style="width: 96px; text-align: center;">arcuate</td><td rowspan="1" colspan="1" style="width: 102px; text-align: center;">arcuate with notch</td><td rowspan="1" colspan="1" style="width: 94px; text-align: center;">arcuate with notch</td><td rowspan="1" colspan="1" style="width: 94px; text-align: center;">straight</td></tr><tr><th rowspan="1" colspan="1" style="width: 176px; text-align: left;">Gubernaculum</th><td rowspan="1" colspan="1" style="width: 99px; text-align: center;">present</td><td rowspan="1" colspan="1" style="width: 96px; text-align: center;">present</td><td rowspan="1" colspan="1" style="width: 102px; text-align: center;">present</td><td rowspan="1" colspan="1" style="width: 94px; text-align: center;">present</td><td rowspan="1" colspan="1" style="width: 94px; text-align: center;">absent</td></tr></tbody></table></table-wrap></tp:treatment-sec><ref-list><ref id="B1646218"><element-citation xmlns:xlink="http://www.w3.org/1999/xlink" publication-type="article" xlink:type="simple"><person-group person-group-type="author"><name name-style="western"><surname>de Man</surname><given-names>J. G.</given-names></name></person-group><year>1907</year><article-title>Sur quelques espèces nouvelles ou peu connues de nématodes libres habitant les côtes de la Zélande</article-title><source>Mémoires de la Société zoologique de France</source><volume>20</volume><fpage>33</fpage><lpage>90</lpage><comment content-type="language">French</comment></element-citation></ref><ref id="B1646228"><element-citation xmlns:xlink="http://www.w3.org/1999/xlink" publication-type="article" xlink:type="simple"><person-group person-group-type="author"><name name-style="western"><surname>Schuurmans Stekhoven</surname><given-names>J. H.</given-names></name></person-group><year>1931</year><article-title>Ökologische und morphologische Notizen über Zuiderseenematoden. I. Dei westliche Häfte der Zuidersee.</article-title><source>Zeitschrift für Morphologie und Ökologie der Tiere</source><volume>20</volume><fpage>613</fpage><lpage>678</lpage><comment content-type="language">German</comment></element-citation></ref><ref id="B1646240"><element-citation xmlns:xlink="http://www.w3.org/1999/xlink" publication-type="article" xlink:type="simple"><person-group person-group-type="author"><name name-style="western"><surname>Boucher</surname><given-names>G.</given-names></name><name name-style="western"><surname>Helléouët</surname><given-names>M. N.</given-names></name></person-group><year>1977</year><article-title>Nématodes des sables fins infralittoraux de la Pierre Noire (Manche occidentale). III. <tp:taxon-name><tp:taxon-name-part taxon-name-part-type="order">Araeolaimida</tp:taxon-name-part></tp:taxon-name> et <tp:taxon-name><tp:taxon-name-part taxon-name-part-type="order">Monhysterida</tp:taxon-name-part></tp:taxon-name></article-title><source>Bulletin du Muséum national d'histoire naturelle Paris</source><volume>427</volume><fpage>85</fpage><lpage>122</lpage><comment content-type="language">French</comment></element-citation></ref><ref id="B1646251"><element-citation xmlns:xlink="http://www.w3.org/1999/xlink" publication-type="article" xlink:type="simple"><person-group person-group-type="author"><name name-style="western"><surname>Jensen</surname><given-names>P.</given-names></name></person-group><year>1978</year><article-title>Four <tp:taxon-name><tp:taxon-name-part taxon-name-part-type="phylum">Nematoda</tp:taxon-name-part></tp:taxon-name> <tp:taxon-name><tp:taxon-name-part taxon-name-part-type="order">Araeolaimida</tp:taxon-name-part></tp:taxon-name> from the Oresund, Denmark, with remarks on the oesophageal structures in <italic><tp:taxon-name><tp:taxon-name-part taxon-name-part-type="genus">Aegialoalaimus</tp:taxon-name-part></tp:taxon-name></italic></article-title><source>Cahiers de Biologie Marine</source><volume>192</volume><fpage>221</fpage><lpage>231</lpage></element-citation></ref><ref id="B1646261"><element-citation xmlns:xlink="http://www.w3.org/1999/xlink" publication-type="book" xlink:type="simple"><person-group person-group-type="author"><name name-style="western"><surname>Bresslau</surname><given-names>E.</given-names></name><name name-style="western"><surname>Schuurmans-Stekhoven</surname><given-names>J. H.</given-names></name></person-group><year>1940</year><source>Marine freilebende Nematoden aus der Nordsee</source><publisher-name>Muséed d'Histoire Naturelle</publisher-name><size units="page">74</size><comment content-type="language">German</comment></element-citation></ref><ref id="B1646112"><element-citation xmlns:xlink="http://www.w3.org/1999/xlink" publication-type="article" xlink:type="simple"><person-group person-group-type="author"><name name-style="western"><surname>Tchesunov</surname><given-names>A. V.</given-names></name></person-group><year>1990</year><article-title>A critical analysis of the family <tp:taxon-name><tp:taxon-name-part taxon-name-part-type="family">Aegialoalaimidae</tp:taxon-name-part></tp:taxon-name> (<tp:taxon-name><tp:taxon-name-part taxon-name-part-type="phylum">Nematoda</tp:taxon-name-part></tp:taxon-name>, <tp:taxon-name><tp:taxon-name-part taxon-name-part-type="subclass">Chromadoria</tp:taxon-name-part></tp:taxon-name>), trends in evolutionary development of marine nematode pharynx and a proposal fo two new families</article-title><source>Zoologicheskii Zhurnal</source><volume>69</volume><fpage>5</fpage><lpage>18</lpage><comment content-type="language">Russian</comment></element-citation></ref><ref id="B1646122"><element-citation xmlns:xlink="http://www.w3.org/1999/xlink" publication-type="article" xlink:type="simple"><person-group person-group-type="author"><name name-style="western"><surname>Bouwman</surname><given-names>L. A.</given-names></name></person-group><year>1981</year><article-title>A survey of nematodes from the Ems estuary: Part 1. Systematics.</article-title><source>Zoologische Jahrbücher. Abteilung für Systematik, Ökologie und Geographie der Tiere</source><volume>108</volume><fpage>335</fpage><lpage>385</lpage></element-citation></ref><ref id="B1646132"><element-citation xmlns:xlink="http://www.w3.org/1999/xlink" publication-type="chapter" xlink:type="simple"><person-group person-group-type="author"><name name-style="western"><surname>Holovachov</surname><given-names>O.</given-names></name></person-group><year>2014</year><chapter-title>7.16 Order <tp:taxon-name><tp:taxon-name-part taxon-name-part-type="order">Plectida</tp:taxon-name-part></tp:taxon-name> Gadea, 1973.</chapter-title><person-group person-group-type="editor"><name name-style="western"><surname>Schmidt-Rhaesa</surname><given-names>A.</given-names></name></person-group><source>Handbook of Zoology. <tp:taxon-name><tp:taxon-name-part taxon-name-part-type="phylum">Gastrotricha</tp:taxon-name-part></tp:taxon-name>, <tp:taxon-name><tp:taxon-name-part taxon-name-part-type="clade">Cycloneuralia</tp:taxon-name-part></tp:taxon-name>, <tp:taxon-name><tp:taxon-name-part taxon-name-part-type="phylum">Gnathifera</tp:taxon-name-part></tp:taxon-name>. Volume 2: <tp:taxon-name><tp:taxon-name-part taxon-name-part-type="phylum">Nematoda</tp:taxon-name-part></tp:taxon-name></source><publisher-name>de Gruyter</publisher-name></element-citation></ref><ref id="B1646102"><element-citation xmlns:xlink="http://www.w3.org/1999/xlink" publication-type="article" xlink:type="simple"><person-group person-group-type="author"><name name-style="western"><surname>Gagarin</surname><given-names>V. G.</given-names></name></person-group><year>2012</year><article-title><italic><tp:taxon-name><tp:taxon-name-part taxon-name-part-type="genus">Thalassomonhystera</tp:taxon-name-part> <tp:taxon-name-part taxon-name-part-type="species">pygmaea</tp:taxon-name-part></tp:taxon-name></italic> sp. n. and <italic><tp:taxon-name><tp:taxon-name-part taxon-name-part-type="genus">Aegialoalaimus</tp:taxon-name-part> <tp:taxon-name-part taxon-name-part-type="species">leptosoma</tp:taxon-name-part></tp:taxon-name></italic> sp. n. (<tp:taxon-name><tp:taxon-name-part taxon-name-part-type="phylum">Nematoda</tp:taxon-name-part></tp:taxon-name>, <tp:taxon-name><tp:taxon-name-part taxon-name-part-type="class">Chromadorea</tp:taxon-name-part></tp:taxon-name>) from Vietnam Seachore</article-title><source>Zoologicheskii Zhurnal</source><volume>91</volume><fpage>1155</fpage><lpage>1160</lpage><comment content-type="language">Russian</comment></element-citation></ref><ref id="B1646270"><element-citation xmlns:xlink="http://www.w3.org/1999/xlink" publication-type="book" xlink:type="simple"><person-group person-group-type="author"><name name-style="western"><surname>Bussau</surname><given-names>C.</given-names></name></person-group><year>1993</year><source>Taxonomische und ökologische Untersuchungen an Nematoden des Peru-Beckens</source><publisher-name>Dissertation zur Erlangung des Doktorgrades der Mathematisch-Naturwissenschaftlichen,Fakultiit der Christian-Albrechts-Universitat zu Kiel</publisher-name><size units="page">625</size><comment content-type="language">German</comment></element-citation></ref></ref-list></tp:taxon-treatment>
