# Supplementary material for: Description of Aegialoalaimus bratteni sp. n. from Skagerrak and a review of the genus (Aegialoalaimidae, Nematoda incertae sedis)
Source: Biodivers Data J. 2015 Sep 3;(3):e5738. doi: 10.3897/BDJ.3.e5738 (PMC4568400; doi:10.3897/BDJ.3.e5738)
Supplement: XML Treatment for Aegialoalaimus paratenuicaudatus [file BDJ.3.e5738-treatment3.xml]

<!DOCTYPE tp:taxon-treatment
  PUBLIC "-//TaxonX//DTD Taxonomic Treatment Publishing DTD v0 20100105//EN" "tax-treatment-NSO.dtd">
<tp:taxon-treatment xmlns:tp="http://www.plazi.org/taxpub"><tp:treatment-meta><mixed-citation publication-type="journal"><person-group><name><surname>Holovachov</surname><given-names>Oleksandr</given-names></name></person-group><article-title>Description of <italic><tp:taxon-name><tp:taxon-name-part taxon-name-part-type="genus">Aegialoalaimus</tp:taxon-name-part> <tp:taxon-name-part taxon-name-part-type="species">bratteni</tp:taxon-name-part></tp:taxon-name></italic> sp. n. from Skagerrak and a review of the genus (<tp:taxon-name><tp:taxon-name-part taxon-name-part-type="family">Aegialoalaimidae</tp:taxon-name-part></tp:taxon-name>, <tp:taxon-name><tp:taxon-name-part taxon-name-part-type="phylum">Nematoda</tp:taxon-name-part></tp:taxon-name> incertae sedis)</article-title><source>Biodivers Data J</source><day>03</day><month>9</month><year>2015</year><volume>2015</volume><issue>3</issue><pub-id pub-id-type="doi">10.3897/BDJ.3.e5738</pub-id></mixed-citation></tp:treatment-meta><tp:nomenclature><tp:taxon-name><tp:taxon-name-part taxon-name-part-type="genus">Aegialoalaimus</tp:taxon-name-part> <tp:taxon-name-part taxon-name-part-type="species">paratenuicaudatus</tp:taxon-name-part></tp:taxon-name><tp:taxon-authority>Allgén, 1959</tp:taxon-authority></tp:nomenclature><tp:treatment-sec sec-type="materials"><title>Materials</title><list list-type="alpha-lower" list-content="occurrences"><list-item><p><bold>Type status:</bold> <named-content xmlns:xlink="http://www.w3.org/1999/xlink" content-type="dwc:typeStatus" xlink:type="simple">Holotype</named-content>. <bold>Occurrence:</bold> catalogNumber: <named-content xmlns:xlink="http://www.w3.org/1999/xlink" content-type="dwc:catalogNumber" xlink:type="simple">SMNH Type-8762</named-content>; sex: <named-content xmlns:xlink="http://www.w3.org/1999/xlink" content-type="dwc:sex" xlink:type="simple">female</named-content>; <bold>Record Level:</bold> institutionID: <named-content xmlns:xlink="http://www.w3.org/1999/xlink" content-type="dwc:institutionID" xlink:type="simple">Department of Zoology, Swedish Museum of Natural History</named-content>; collectionID: <named-content xmlns:xlink="http://www.w3.org/1999/xlink" content-type="dwc:collectionID" xlink:type="simple">invertebrate type collection</named-content></p></list-item></list></tp:treatment-sec><tp:treatment-sec sec-type="Description"><title>Description</title><p>The only type specimen is poorly preserved, its anterior end is dried out.</p></tp:treatment-sec><tp:treatment-sec sec-type="Taxon discussion"><title>Taxon discussion</title><p>The original description is based on single female specimen (<xref ref-type="bibr" rid="B1646209">Allgén 1959</xref>: 132, Fig. 134). In general morphology, this specimen resembles members of the family <tp:taxon-name><tp:taxon-name-part taxon-name-part-type="family">Comesomatidae</tp:taxon-name-part></tp:taxon-name> (Fig. <xref ref-type="fig" rid="F1646725">2</xref>B): amphid is multispiral; pharynx is muscular along its entire length, cylindrical in its anterior part and with weak basal swelling; female reproductive system didelphic, gonads outstretched. This species is considered <italic>species inquirenda et incerta sedis</italic> within the family <tp:taxon-name><tp:taxon-name-part taxon-name-part-type="family">Comesomatidae</tp:taxon-name-part></tp:taxon-name>.</p></tp:treatment-sec><tp:treatment-sec><!--Section generated to contain objects referenced in tp:taxon-treatment.--><fig-group id="F1646725" position="float" orientation="portrait"><caption><p>Photomicrographs of the anterior ends of type specimens of two <italic><tp:taxon-name><tp:taxon-name-part taxon-name-part-type="genus">Aegialoalaimus</tp:taxon-name-part></tp:taxon-name></italic> species described by C. Allgén (scale bar a-b = 10 µm).</p></caption><fig id="F1646730" position="float" orientation="portrait"><label>Figure 2a.</label><caption><p><italic><tp:taxon-name><tp:taxon-name-part taxon-name-part-type="genus">Aegialoalaimus</tp:taxon-name-part> <tp:taxon-name-part taxon-name-part-type="species">cylindricauda</tp:taxon-name-part></tp:taxon-name></italic> Allgén, 1933.</p></caption><graphic xmlns:xlink="http://www.w3.org/1999/xlink" xlink:href="biodiversity_data_journal-3-e5738-g002_a.jpg" xlink:type="simple" position="float" orientation="portrait" id="oo_47181.jpg"/></fig><fig id="F1646731" position="float" orientation="portrait"><label>Figure 2b.</label><caption><p><italic><tp:taxon-name><tp:taxon-name-part taxon-name-part-type="genus">Aegialoalaimus</tp:taxon-name-part> <tp:taxon-name-part taxon-name-part-type="species">paratenuicaudatus</tp:taxon-name-part></tp:taxon-name></italic> Allgén, 1959.</p></caption><graphic xmlns:xlink="http://www.w3.org/1999/xlink" xlink:href="biodiversity_data_journal-3-e5738-g002_b.jpg" xlink:type="simple" position="float" orientation="portrait" id="oo_47182.jpg"/></fig></fig-group></tp:treatment-sec><ref-list><ref id="B1646209"><element-citation xmlns:xlink="http://www.w3.org/1999/xlink" publication-type="book" xlink:type="simple"><person-group person-group-type="author"><name name-style="western"><surname>Allgén</surname><given-names>C.</given-names></name></person-group><year>1959</year><source>Freeliving marine nematodes. Further zoological results of the Swedish Antarctic expedition, 1901-1903 under the direction of Dr. Otto Nordenskjold.</source><publisher-name>P.A. Norstedt &amp; Söner</publisher-name><size units="page">293</size></element-citation></ref></ref-list></tp:taxon-treatment>
